# Supplementary material for: Detection of Salivary miRNAs That Predict Chronic Periodontitis Progression: A Cohort Study
Source: Int J Environ Res Public Health. 2021 Jul 29;18(15):8010. doi: 10.3390/ijerph18158010 (PMC8345340; doi:10.3390/ijerph18158010)
Supplement: Supplementary file 1 [file ijerph-18-08010-s001.zip]

Archive with 1 entries (1 files):
- ijerph-1261194-supplementary.pdf
